# Supplementary material for: The GTPase Arf1 Is a Determinant of Yeast Vps13 Localization to the Golgi Apparatus
Source: Int J Mol Sci. 2021 Nov 12;22(22):12274. doi: 10.3390/ijms222212274 (PMC8619211; doi:10.3390/ijms222212274)
Supplement: Supplementary file 1 [file ijms-22-12274-s001.zip]

Archive with 1 entries (1 files):
- ijms-1440214-supplementary.pdf
